# Supplementary material for: Sociodemographic and clinical factors influencing typhoid fever prevalence and multidrug resistance in Niger State, Nigeria
Source: PLoS One. 2025 Jul 8;20(7):e0327740. doi: 10.1371/journal.pone.0327740 (PMC12237014; doi:10.1371/journal.pone.0327740)
Supplement: S1 File — (XLSX) [file pone.0327740.s001.xlsx]

## Sheet: Sheet1
Antibiotic Sensitivity and Resistance Patterns
Sample No	Location	CTR	GEN	COT	LEV	NET	TE	AMC	OF	Sensitivity
NG001		I	S	S	I	S	S	R	I	87.5
NG002		I	S	I	R	R	R	R	S	62.5
NG003		R	R	R	R	R	R	R	R	0
NG004		S	S	R	S	S	R	R	S	62.5
NG005		I	S	R	I	I	R	R	S	62.5
NG006		S	I	I	S	S	I	R	S	87.5
NG007		R	S	R	S	I	I	R	I	62.5
NG008		I	S	R	S	S	R	R	R	50
NG009		R	R	R	I	S	R	R	S	37.5
NG010		S	S	R	S	S	R	R	R	50
NG011		R	I	I	I	I	R	R	S	62.5
NG012		S	S	S	S	S	S	R	I	87.5
NG013		R	S	R	S	S	R	R	R	37.5
NG014		I	S	R	S	S	R	R	S	62.5
NG015		S	S	I	S	I	I	R	S	87.5
NG016		S	S	S	S	S	I	R	I	87.5
NG017		R	I	R	S	S	R	R	I	50
NG018		I	S	I	S	S	I	R	I	87.5
NG019		S	S	R	R	S	R	R	S	62.5
NG020		I	I	R	S	S	R	R	I	62.5
NG021		R	S	R	S	S	R	R	S	50
NG022		I	S	I	R	S	R	R	I	75
NG023		I	S	R	R	I	I	R	I	75
NG024		R	S	R	S	S	R	R	S	50
NG025		I	S	R	S	S	R	R	R	50
NG026		S	S	I	R	S	R	R	I	75
NG027		I	S	R	R	S	R	R	S	62.5
NG028		R	I	R	S	I	R	R	S	50
NG029		S	R	I	S	S	R	R	S	62.5
NG030		R	S	R	S	S	R	R	S	50
NG031		S	I	R	S	S	I	R	S	75
NG032		I	S	R	S	S	R	R	S	62.5
NG033		I	S	R	S	S	R	R	S	62.5
NG034		I	I	R	S	S	I	R	I	75
NG035		R	S	R	S	S	R	R	S	50
NG036		R	S	R	S	S	R	R	R	37.5
NG037		R	S	R	S	S	R	R	I	50
NG038		S	S	R	S	S	R	R	S	62.5
NG039		I	I	I	I	S	R	R	S	75
NG040		S	I	R	S	I	I	R	S	75
NG041		S	I	R	S	S	R	R	S	62.5
NG042		I	S	I	S	S	R	R	S	75
NG043		I	S	R	S	S	R	R	S	62.5
NG044		S	S	R	I	S	R	R	S	62.5
NG045		I	S	I	S	S	R	R	I	75
NG046		S	S	S	I	S	I	R	S	87.5
NG047		S	S	I	S	S	R	R	I	75
NG048		S	S	I	I	S	R	R	S	75
NG049		S	S	I	S	S	R	R	I	75
NG050		R	I	R	S	I	R	R	S	50
NG051		R	S	R	S	S	I	R	S	62.5
NG052		R	I	R	I	S	R	R	I	50
NG053		R	S	R	S	S	R	R	S	50
NG054		R	S	I	S	S	R	R	S	62.5
NG055		R	S	R	S	S	R	R	R	37.5
NG056		S	S	R	S	S	R	R	S	62.5
NG057		S	S	S	S	S	I	R	S	87.5
NG058		S	S	R	S	S	R	R	R	50
NG059		S	S	I	I	I	R	R	I	75
NG060		I	S	R	S	S	R	R	S	62.5
NG061		I	S	R	S	S	R	R	S	62.5
NG062		I	S	I	S	S	R	R	S	75
NG063		S	S	R	S	S	R	R	S	62.5
NG064		S	S	R	S	S	R	R	S	62.5
NG065		I	S	R	S	S	R	R	S	62.5
NG066		S	S	R	S	S	R	R	S	62.5
NG067		R	I	I	S	S	R	R	S	62.5
NG068		I	I	R	I	I	R	R	S	62.5
NG069		R	S	R	I	S	R	R	I	50
NG070		S	I	R	S	S	R	R	S	62.5
NG071		S	S	R	S	S	R	R	S	62.5
NG072		S	S	I	S	S	I	R	S	87.5
NG073		I	I	R	S	S	R	R	S	62.5
NG074		S	S	R	S	S	R	R	I	62.5
NG075		I	S	R	S	S	R	R	S	62.5
NG076		S	S	R	S	S	R	R	S	62.5
NG077		R	S	I	S	S	R	R	S	62.5
NG078		I	I	R	S	S	R	R	S	62.5
NG079		R	S	R	S	S	R	R	I	50
NG080		S	S	S	I	S	I	R	S	87.5
NG081		I	S	R	S	I	R	R	S	62.5
NG082		I	R	I	S	S	R	R	S	62.5
NG083		R	S	I	S	S	R	R	S	62.5
NG084		S	S	R	S	S	R	R	S	62.5
NG085		I	I	R	S	S	R	R	S	62.5
NG086		S	S	R	S	S	I	R	S	75
NG087		R	S	I	S	S	R	R	S	62.5
NG088		I	S	R	S	S	R	R	S	62.5
NG089		S	I	R	S	S	R	R	S	62.5
NG090		S	S	R	S	S	R	R	I	62.5
NG091		S	I	I	I	I	R	R	S	75
NG092		R	S	R	R	S	R	R	S	37.5
NG093		R	S	R	S	S	R	R	S	50
NG094		I	S	R	S	S	R	R	S	62.5
NG095		R	S	R	S	S	R	R	S	50
NG096		S	S	R	I	S	R	R	I	62.5
NG097		S	S	S	S	S	I	R	S	87.5
NG098		R	S	R	S	S	R	R	I	50
NG099		I	S	R	S	S	R	R	S	62.5
NG100		R	S	I	S	I	R	R	S	62.5
NG101		I	S	R	S	I	R	R	S	62.5
NG102		I	S	I	S	I	R	R	S	75
NG103		S	S	R	S	S	R	R	S	62.5
NG104		I	S	R	S	S	R	R	S	62.5
NG105		I	S	R	S	S	R	R	S	62.5
NG106		S	S	I	I	S	R	R	S	75
NG107		R	S	R	S	S	R	R	I	50
NG108		R	S	R	S	S	R	R	S	50
NG109		S	I	R	S	I	R	R	S	62.5
NG110		I	S	R	S	S	R	R	S	62.5
NG111		I	S	R	S	S	R	R	S	62.5
NG112		S	S	I	S	S	R	R	S	75
NG113		S	S	R	S	S	R	R	S	62.5
NG114		S	S	R	S	S	R	R	S	62.5
NG115		I	S	R	S	S	R	R	I	62.5
NG116		I	S	R	S	S	R	R	S	62.5
NG117		S	S	R	S	S	R	R	S	62.5
NG118		S	I	I	S	S	I	R	S	87.5
NG119		R	S	I	S	S	R	R	S	62.5
NG120		R	S	R	S	S	R	R	S	50
NG121		S	S	I	S	S	I	R	I	87.5
NG122		I	S	R	I	S	R	R	I	62.5
NG123		S	S	S	S	S	I	R	S	87.5
NG124		I	I	R	S	S	R	R	S	62.5
NG125		I	I	R	I	S	R	R	S	62.5
NG126		S	S	R	S	S	R	R	S	62.5
NG127		S	S	I	R	S	R	R	S	62.5
NG128		I	S	R	S	S	R	R	S	62.5
NG129		S	S	R	S	S	R	R	S	62.5
NG130		S	S	S	S	S	I	R	S	87.5
NG131		R	S	R	S	I	R	R	S	50
NG132		S	I	R	S	I	R	R	S	62.5
NG133		I	S	I	S	S	R	R	S	75
NG134		R	S	R	S	S	R	R	S	50
NG135		S	S	R	S	S	R	R	S	62.5
NG136		I	S	R	S	S	R	R	S	62.5
NG137		I	S	R	S	R	R	R	S	50
NG138		I	S	R	S	S	R	R	S	62.5
NG139		S	I	R	I	S	R	R	S	62.5
NG140		R	S	R	S	S	R	R	S	50
NG141		S	S	I	S	I	I	R	S	87.5
NG142		I	R	R	S	S	R	R	S	50
NG143		S	S	R	S	S	R	R	S	62.5
NG144		S	S	R	S	S	R	R	S	62.5
NG145		I	S	R	S	I	R	R	R	50
NG146		S	S	R	S	S	R	R	S	62.5
NG147		S	S	R	R	S	R	R	S	50
NG148		I	S	R	S	S	R	R	S	62.5
NG149		S	S	R	S	S	R	R	S	62.5
NG150		I	S	R	R	S	R	R	S	50
NG151		S	S	R	S	S	R	R	S	62.5
NG152		S	S	R	S	S	R	R	S	62.5
NG153		I	S	R	S	S	R	R	S	62.5
NG154		S	S	I	S	S	I	R	S	87.5
NG155		S	S	R	S	S	R	R	S	62.5
NG156		S	I	R	S	I	R	R	S	62.5
NG157		R	S	R	S	S	R	R	S	50
NG158		I	S	R	S	S	I	R	S	75
NG159		S	S	R	I	S	R	R	S	62.5
NG160		S	S	R	S	S	R	R	S	62.5
NG161		I	I	I	S	I	I	R	S	87.5
NG162		I	S	R	S	R	R	R	S	50
NG163		S	S	R	S	S	R	R	S	62.5
NG164		S	S	S	S	S	S	R	S	87.5
NG165		I	S	R	S	S	R	R	S	62.5
NG166		S	S	S	S	S	R	R	I	75
NG167		I	S	I	S	S	I	R	S	87.5
NG168		R	S	R	I	I	R	R	S	50
NG169		S	S	R	S	S	R	R	S	62.5
NG170		S	S	R	S	S	R	R	S	62.5
NG171		I	S	R	S	S	R	R	S	62.5
NG172		I	S	I	S	S	R	R	S	75
NG173		I	S	R	S	S	S	R	S	75
NG174		S	S	R	S	S	I	R	S	75
NG175		I	I	R	S	I	R	R	S	62.5
NG176		S	I	R	S	S	R	R	S	62.5
NG177		S	S	R	S	S	R	R	S	62.5
NG178		S	S	R	S	S	R	R	S	62.5
NG179		I	S	R	S	S	R	R	S	62.5
NG180		I	S	R	I	S	R	R	S	62.5
NG181		S	S	I	S	S	I	R	S	87.5
NG182		I	S	R	S	S	R	R	S	62.5
NG183		S	I	R	R	S	I	R	S	62.5
NG184		I	S	R	S	S	R	R	S	62.5
NG185		I	R	R	I	S	R	R	S	50
NG186		S	S	R	S	S	R	R	S	62.5
NG187		S	I	R	S	S	R	R	S	62.5
NG188		S	S	S	S	S	I	R	S	87.5
NG189		R	S	R	S	S	R	R	S	50
NG190		R	S	R	S	S	R	R	S	50
NG191		S	S	S	S	S	S	R	S	87.5
NG192		I	S	I	S	S	R	R	S	75
NG193		S	I	R	S	S	R	R	S	62.5
NG194		S	S	S	S	S	I	R	S	87.5
NG195		S	S	R	S	S	R	R	S	62.5
NG196		I	S	R	S	S	R	R	S	62.5
NG197		S	S	R	S	S	R	R	S	62.5
NG198		R	S	R	I	S	R	R	S	50
NG199		I	I	R	S	S	R	R	S	62.5
NG200		R	S	R	S	S	I	R	S	62.5
NG201		S	R	R	S	I	R	R	I	50
NG202		I	I	I	I	S	R	R	S	75
NG203		S	I	R	S	S	R	R	S	62.5
NG204		I	S	R	I	S	R	R	S	62.5
NG205		I	I	R	S	S	S	R	S	75
NG206		I	S	R	I	S	R	R	S	62.5
NG207		R	S	R	S	S	I	R	S	62.5
NG208		S	S	R	S	S	R	R	S	62.5
NG209		I	S	R	S	S	R	R	S	62.5
NG210		S	S	I	S	I	I	R	S	87.5
NG211		I	S	R	S	S	R	R	S	62.5
NG212		I	S	R	S	S	R	R	S	50
NG213		S	I	R	S	S	I	R	S	75
NG214		S	S	R	S	S	R	R	S	62.5
NG215		I	S	R	S	S	R	R	S	62.5
NG216		I	S	R	S	S	R	R	S	62.5
NG217		I	S	I	S	S	I	R	S	87.5
NG218		I	S	R	S	S	I	R	S	75
NG219		S	S	S	S	S	I	R	S	87.5
NG220		I	S	R	S	I	S	R	S	75
NG221		I	S	R	R	S	R	R	S	50
NG222		S	R	R	S	S	R	R	S	50
NG223		I	S	R	S	S	R	R	S	62.5
NG224		R	S	R	S	S	I	R	S	62.5
NG225		R	S	R	S	R	R	R	S	37.5
NG226		I	S	I	S	S	R	R	I	75
NG227		R	R	R	S	I	R	R	S	25
NG228		I	I	S	S	S	I	R	S	87.5
